# Supplementary material for: Genome-wide identification and expression analysis of GDP-D-mannose pyrophosphorylase and KATANIN in Corymbia citriodora
Source: Front Plant Sci. 2023 Dec 18;14:1308354. doi: 10.3389/fpls.2023.1308354 (PMC10766700; doi:10.3389/fpls.2023.1308354)
Supplement: Supplementary file 2 [file Table_1.xls]

## Sheet: S1
Table S1. Primer sequences of CcGMP&KTN gene family for qRT-PCR.
Gene ID	Gene name	Forward Primer Sequences	Reverse Primer Sequences
Cci__Cocit.B1999.1.v2.1	CcGMP1	TGCTGTGGTAACTGCGATGC	GGTTGTAGCGTCCTGCTTTCTT
Cci__Cocit.D0879.1.v2.1	CcGMP2	TTATTGGGAACAGATCAAGACACC	GTGGCACTTCTTTTACCATCTCC
Cci__Cocit.D0879.2.v2.1	CcGMP3	TTATTGGGAACAGATCAAGACACC	CCACTAGCAAGAAGATGAGGAGAG
Cci__Cocit.G2296.1.v2.1	CcGMP4	TCTTGTTGGTGGATTTGGGACT	TCTGATGCAGGATCATGGGTT
Cci__Cocit.H2973.1.v2.1	CcGMP5	TGATGTGCTGTCTTTGGGGA	CAGACCTGGATTGCCCTATTTC
Cci__Cocit.H2973.2.v2.1	CcGMP6	GATGAAATTGGCTTTGGATGC	TTTTGCCAAGCGTTGACAGTA
Cci__Cocit.K0316.1.v2.1	CcGMP7	GGAGAGAGTGGTTGCCGTCA	ATGGGCTGCCCTGCTAAAG
Cci__Cocit.L4405.1.v2.1	CcGMP8	CGCTCCTTTCTTCGTCCTCA	GTTCCCTCCTCGCCGTGT
Cci__Cocit.C1534.1.v2.1	CcKTN1	GCTTTTTGGAGTTGCACATTGT	CCTTCCGACTTCCGTTGAGA
Cci__Cocit.E1958.1.v2.1	CcKTN2	CATGGAGGGCATTTCTTTTGTA	AAGGTCTGAGGAAGAAACACTGAA
Cci__Cocit.G0906.1.v2.1	CcKTN3	GCTGCTAAGATTATTCCACCACC	AATCTCTCATGAACCTCAAGGTCA
Cci__Cocit.J2095.1.v2.1	CcKTN4	TTTGAAAGCCGTAAGGAACTTATC	ATCCTTCAGTCCGTCGAGCTAC
Actin	-	TCAGGATAAGTCTTGGCGAGTG	TCCGTCCTTGTAGGCTCTGG

## Sheet: S2
Table S2: Pairwise identities and divergence between paralogous pairs of CYT&KTN genes from C. citriodora and details about duplication gene
Gene1	Gene2	Ka	Ks	Ka_Ks	Duplication type
Cocit.G0906.1	Cocit.E1958.1	0.0576958	0.739919	0.0779758	Segmental

## Sheet: S3
Table S3: CYT&KTN genetic pairs of C. citriodora with E. grandis and A. thaliana
Location	Accession number	Gene name		Location	Accession number	Predicted fuction
Cc_5	Cocit.E1958.1.v2.1	CcKTN2	==	Eg_2	Eucgr.B03874.1.v2.0	—
Cc_5	Cocit.E1958.1.v2.1	CcKTN2	==	Eg_10	Eucgr.J00483.1.v2.0	—
Cc_3	Cocit.C1534.1.v2.1	CcKTN1	==	Eg_10	Eucgr.J02336.1.v2.0	—
Cc_7	Cocit.G0906.1.v2.1	CcKTN3	==	Eg_2	Eucgr.B03874.1.v2.0	—
Cc_7	Cocit.G0906.1.v2.1	CcKTN3	==	Eg_10	Eucgr.J00483.1.v2.0	—
Cc_10	Cocit.J2095.1.v2.1	CcKTN4	==	Eg_10	Eucgr.J03017.1.v2.0	—
Cc_11	Cocit.K0316.1.v2.1	CcGMP7	==	Eg_11	Eucgr.K02882.1.v2.0	—
Cc_7	Cocit.G2296.1.v2.1	CcGMP4	==	Eg_7	Eucgr.G02988.1.v2.0	—
Cc_8	Cocit.H2973.1.v2.1	CcGMP5	==	Eg_8	Eucgr.H04421.1.v2.0	—
Cc_4	Cocit.D0879.1.v2.1	CcGMP2	==	Eg_9	Eucgr.I01880.1.v2.0	—
Cc_2	Cocit.B1999.1.v2.1	CcGMP1	==	Eg_2	Eucgr.B03758.1.v2.0	—
Cc_7	Cocit.G0906.1.v2.1	CcKTN3	==	At_2	AT2G27600.1	Encodes a SKD1 (Suppressor of K+ Transport Growth Defect1) homolog and involved in multivesicular endosome function [1].
Cc_10	Cocit.J2095.1.v2.1	CcKTN4	==	At_1	AT1G80350.1	Encodes a p60 katanin protein and regulates cell wall synthesis [2]
Cc_11	Cocit.K0316.1.v2.1	CcGMP7	==	At_1	AT1G74910.2	Key Factors for GDP-Mannose Generation and Affect l-Ascorbic Acid and Glucomannan Biosynthesis [3]
Cc_7	Cocit.G2296.1.v2.1	CcGMP4	==	At_2	AT2G39770.1	Control GDP-mannose pyrophosphorylase synthesis [4]
Cc_7	Cocit.G2296.1.v2.1	CcGMP4	==	At_3	AT3G55590.1	involved in sperm cell development and fertilization [5]
[1] Herberth S, Shahriari M, Bruderek M, et al. Artificial ubiquitylation is sufficient for sorting of a plasma membrane ATPase to the vacuolar lumen of Arabidopsis cells[J]. Planta, 2012, 236: 63-77.
[2] Panteris E, Kouskouveli A, Pappas D, et al. Cytokinesis in fra2 Arabidopsis thaliana p60-Katanin mutant: defects in cell plate/daughter wall formation[J]. International journal of molecular sciences, 2021, 22(3): 1405.
[3] Sawake S, Tajima N, Mortimer J C, et al. KONJAC1 and 2 are key factors for GDP-mannose generation and affect L-ascorbic acid and glucomannan biosynthesis in Arabidopsis[J]. The Plant Cell, 2015, 27(12): 3397-3409.
[4] Qin C, Qian W, Wang W, et al. GDP-mannose pyrophosphorylase is a genetic determinant of ammonium sensitivity in Arabidopsis thaliana[J]. Proceedings of the National Academy of Sciences, 2008, 105(47): 18308-18313.
[5] Borges F, Gomes G, Gardner R, et al. Comparative transcriptomics of Arabidopsis sperm cells[J]. Plant physiology, 2008, 148(2): 1168-1181.

## Sheet: S4
Table S4. Detailed MOTIF sequences on CcCYT&CcKTN genes
Motif	Sequences	Go terms	Domain	Tomtom (List the first 6)	Predict tomtom
1	FTGKRRPWRGFLLYGPPGTGKSYLAKAVATEADSTFFSVSSSDLVSKWMG	ATP binding, ATP hydrolysis activity	PF00004	PS00675, PS00302, PS00804, PS01215, PS00017, PS00505	—
2	GDVYVHPSAKVHPTAKIGPNVSISANVRVGPGVRLIRCIILDDVEIKENA	—	—	PS00833, PS00737, PS01304, PS00047, PS00047, PS01317	2'-5'-oligoadenylate synthases, Thiolases, ubiH/COQ6 monooxygenase
3	HYTEKPETFVSDLINCGVYIFTPDIFSAI	Nucleotide-diphospho-sugar transferases	—	PS01195, PS01269, PS00069, PS00753, PS00810, PS00700	Peptidyl-tRNA hydrolase, Glucose-6-phosphate dehydrogenase active site
4	FWEQIKTPGPSLKCSGLYLAQFRLTSPHL	—	—	PS00377, PS01105, PS00033, PS00424, PS00424, PS00266	Fructose-bisphosphate aldolase class-I active site
5	LYNFRDKILEDSPSPFFLLNSDVCCDYPLPEMLDFHKRHGGEGTILVTKV	Nucleotide-diphospho-sugar transferases	—	PS00692, PS01305, PS00234, PS00439, PS00416, PS01315	—
6	ARESAPSIIFIDEIDSLCGQRGEGGEHEASRRIKTELLVQM	ATP binding, ATP hydrolysis activity	PF00004	PS00039, PS00690, PS00058, PS01261, PS00975, PS00656	Dead ATP helicase
7	RGQADGDYAEKEGITILGESVVVEDEVVVVNSIVLPNKSLKASVQEEIIL	—	—	PS00377, PS01069, PS00095, PS00313, PS00808, PS00299	S-adenosylmethionine synthase
8	FGTRFRPLSLNVPKPLFPLAGQPMIHHPISALKRIPNLEQIFLIGFY	biosynthetic process, nucleotidyl-transferase activity	PF00483	PS01000, PS01100, PS00808, PS01090, PS00768, PS00439	—
9	NIPTDFVRLDQDILSPLSGKKQLYTYETM	—	—	PS00959, PS00009, PS00988, PS00694, PS01169, PS00860	—
10	YNMQAADCAGAIFHSMMKLALDAPHSMQNELLRNVHNTVNAWQKLLKSY	—	—	PS01153, PS00047, PS00812, PS00102, PS00134, PS00905	—
11	CVKDVLFEPVRKTQDAMFFIKTSNGMWMPCGPKQPGAVQISMQELEAZGQ	—	PF09336	PS00033, PS00982, PS00575, PS00870, PS00341, PS01289	—
12	QAVQEDNAGNYAKAFPLYMNALEYFKTHLKYEKNPKIREAITQKFTEYLR	—	—	PS00349, PS00072, PS01024, PS00683, PS00306, PS00279	—
13	ATGTMDKLNGDPLLEFSEMEHHVSSELGYGGVGYIWSLCEGSHEEEWRH	—	—	PS01062, PS60002, PS00776, PS01074, PS00154, PS00481	—
14	PLFTQILHLLYDKDIITEEAIEDWESEKKDADEADRVFVKQAEIFLQWLR	Protein binding	PF02020	PS00039, PS00948, PS00387, PS00410, PS00345, PS00153	Dead ATP helicase
15	PPPISKTDFDKVLARQRPSVSKADLEVHERWTKEFG	—	PF09336	PS00813, PS01350, PS00568, PS01090, PS00432, PS01153	PS00813 (IF4E)

## Sheet: S5
Table S5: The number of cis-elements for each function of each gene
Accession number	Gene	Plant growth and development												Phytohormone responsive										Stress responsive							Light responsive
		O2-site	HD-Zip 1	CAT-box	GCN4_motif	circadian	AACA_motif	NON-box	60K protein	MBSI	CCAAT-box	MSA-like	total	Abscisic acid	MeJA		Auxin		Salicylic acid	Gibberellin				ARE	LTR	MBS	GC-motif	TC-rich repeats	WUN-motif	total	G-box	TCCC-motif	TCT-motif	Box 4	Sp1	GATA-motif	I-box	CAG-motif	3-AF1 binding site	ACE	AE-box	ATC-motif	ATCT-motif	chs-CMA2a	GA-motif	GT1-motif	MRE	GTGGC-motif	Box II
														ABRE	CGTCA-motif	TGACG-motif	TGA-element	AuxRR-core	TCA-element	GARE-motif	P-box	TATC-box	total
Cocit.B1999.1.v2.1	CcGMP1					2							2				1		1	1			3	1	1	1				3		2	3			1								1				1
Cocit.D0879.1.v2.1	CcGMP2	2		1						2	1		6	2	1	1					4		8	1	1	1	1			4	2	1	1			1										2
Cocit.D0879.2.v2.1	CcGMP3	2		1						2	1		6	2	1	1					4		8	1	1	1	1			4	2	1	1			1										2
Cocit.G2296.1.v2.1	CcGMP4												0	1			1		1	1	1	1	6	2			1			3	1	1	1			1					1		1			1
Cocit.H2973.1.v2.1	CcGMP5	1								1			2					1	1				2	2	1		2	2		7			1	2		2					1		1			2
Cocit.H2973.2.v2.1	CcGMP6	1								1			2					1	1				2	2	1		2	2		7			1	2		2					1		1			2
Cocit.K0316.1.v2.1	CcGMP7			2	1				1				4	1	4	4	3						12		4					4	1	1		1	1					1				1			2
Cocit.L4405.1.v2.1	CcGMP8												0		1	1							2							0
Cocit.C1534.1.v2.1	CcKTN1										1		1	1	1	1				1	1		5	4	3	1				8	3				1	1		1							1	1
Cocit.E1958.1.v2.1	CcKTN2								2	1			3	5	1	1			1		1		9	1	1					2	4			2	1	2			1		1		1
Cocit.G0906.1.v2.1	CcKTN3										1		1	4	3	3	1				2	1	14	1	1		1			3	6	1			1	2										2			1
Cocit.J2095.1.v2.1	CcKTN4	1		1							4	1	7	1	3	3							7	3						3	1	3		1			2	1
	Total												34										78							48
Note: ABRE belong to Abscisic acid; CGTCA-motif and TGACG-motif belong to MeJA; TGA-element and AuxRR-core belong to Auxin; TCA-element belongs to Salicylic acid; GARE-motif, P-box and TATC-box belong to Gibberellin.
[truncated: 3 more columns]

## Sheet: S6
Table S6: Raw data for cis-elements of GMP&KTN genes in C.citriodora
Gene	Category	Cis-element	Motif	Position	Matrix score	Strand	Function
CcGMP1	Stress responsive	ARE	AAACCA	980	6	-	cis-acting regulatory element essential for the anaerobic induction
CcGMP1	Light responsive	chs-CMA2a	TCACTTGA	1612	8	-	part of a light responsive element
CcGMP1	Light responsive	TCT-motif	TCTTAC	325	6	+	part of a light responsive element
CcGMP1	Light responsive	TCT-motif	TCTTAC	757	6	+	part of a light responsive element
CcGMP1	Light responsive	TCT-motif	TCTTAC	1003	6	+	part of a light responsive element
CcGMP1	Light responsive	TCCC-motif	TCTCCCT	1865	7	+	part of a light responsive element
CcGMP1	Light responsive	TCCC-motif	TCTCCCT	1897	7	-	part of a light responsive element
CcGMP1	Light responsive	GATA-motif	GATAGGA	1449	7	+	part of a light responsive element
CcGMP1	Phytohormone responsive	TCA-element	CCATCTTTTT	338	9	+	cis-acting element involved in salicylic acid responsiveness
CcGMP1	Light responsive	GTGGC-motif	CAGCGTGTGGC	90	10	+	part of a light responsive element
CcGMP1	Stress responsive	LTR	CCGAAA	1413	6	+	cis-acting element involved in low-temperature responsiveness
CcGMP1	Phytohormone responsive	GARE-motif	TCTGTTG	271	7	-	gibberellin-responsive element
CcGMP1	Phytohormone responsive	TGA-element	AACGAC	1860	6	-	auxin-responsive element
CcGMP1	Plant growth and development	circadian	CAAAGATATC	1043	9	-	cis-acting regulatory element involved in circadian control
CcGMP1	Plant growth and development	circadian	CAAAGATATC	1254	9	-	cis-acting regulatory element involved in circadian control
CcGMP1	Stress responsive	MBS	CAACTG	924	6	-	MYB binding site involved in drought-inducibility
CcGMP2	Stress responsive	MBS	CAACTG	1977	6	+	MYB binding site involved in drought-inducibility
CcGMP2	Phytohormone responsive	P-box	CCTTTTG	297	7	-	gibberellin-responsive element
CcGMP2	Phytohormone responsive	P-box	CCTTTTG	375	7	-	gibberellin-responsive element
CcGMP2	Phytohormone responsive	P-box	CCTTTTG	969	7	-	gibberellin-responsive element
CcGMP2	Phytohormone responsive	P-box	CCTTTTG	1773	7	+	gibberellin-responsive element
CcGMP2	Light responsive	GT1-motif	GGTTAAT	840	7	-	light responsive element
CcGMP2	Light responsive	GT1-motif	GGTTAA	841	6	-	light responsive element
CcGMP2	Plant growth and development	CAT-box	GCCACT	76	6	-	cis-acting regulatory element related to meristem expression
CcGMP2	Phytohormone responsive	TGACG-motif	TGACG	713	5	-	cis-acting regulatory element involved in the MeJA-responsiveness
CcGMP2	Stress responsive	LTR	CCGAAA	1079	6	-	cis-acting element involved in low-temperature responsiveness
CcGMP2	Phytohormone responsive	ABRE	GACACGTGGC	1458	9	+	cis-acting element involved in the abscisic acid responsiveness
CcGMP2	Phytohormone responsive	ABRE	ACGTG	1724	5	-	cis-acting element involved in the abscisic acid responsiveness
CcGMP2	Light responsive	G-box	tgACACGTGGCA	1457	11	+	cis-acting regulatory element involved in light responsiveness
CcGMP2	Light responsive	G-box	CACGTC	1724	6	+	cis-acting regulatory element involved in light responsiveness
CcGMP2	Plant growth and development	MBSI	aaaAaaC(G/C)GTTA	507	10.5	+	MYB binding site involved in flavonoid biosynthetic genes regulation
CcGMP2	Plant growth and development	MBSI	TTTTTACGGTTA	1559	11	+	MYB binding site involved in flavonoid biosynthetic genes regulation
CcGMP2	Phytohormone responsive	CGTCA-motif	CGTCA	713	5	+	cis-acting regulatory element involved in the MeJA-responsiveness
CcGMP2	Light responsive	GATA-motif	GATAGGG	1308	7	-	part of a light responsive element
CcGMP2	Light responsive	TCT-motif	TCTTAC	3	6	-	part of a light responsive element
CcGMP2	Plant growth and development	CCAAT-box	CAACGG	728	6	+	MYBHv1 binding site
CcGMP2	Light responsive	TCCC-motif	TCTCCCT	606	7	+	part of a light responsive element
CcGMP2	Plant growth and development	O2-site	GATGACATGG	165	10	-	cis-acting regulatory element involved in zein metabolism regulation
CcGMP2	Plant growth and development	O2-site	GATGACATGG	1505	9	-	cis-acting regulatory element involved in zein metabolism regulation
CcGMP2	Stress responsive	ARE	AAACCA	130	6	-	cis-acting regulatory element essential for the anaerobic induction
CcGMP2	Stress responsive	GC-motif	CCCCCG	831	6	-	enhancer-like element involved in anoxic specific inducibility
CcGMP3	Stress responsive	MBS	CAACTG	1977	6	+	MYB binding site involved in drought-inducibility
CcGMP3	Phytohormone responsive	P-box	CCTTTTG	297	7	-	gibberellin-responsive element
CcGMP3	Phytohormone responsive	P-box	CCTTTTG	375	7	-	gibberellin-responsive element
CcGMP3	Phytohormone responsive	P-box	CCTTTTG	969	7	-	gibberellin-responsive element
CcGMP3	Phytohormone responsive	P-box	CCTTTTG	1773	7	+	gibberellin-responsive element
CcGMP3	Stress responsive	LTR	CCGAAA	1079	6	-	cis-acting element involved in low-temperature responsiveness
CcGMP3	Phytohormone responsive	ABRE	GACACGTGGC	1458	9	+	cis-acting element involved in the abscisic acid responsiveness
CcGMP3	Phytohormone responsive	ABRE	ACGTG	1724	5	-	cis-acting element involved in the abscisic acid responsiveness
CcGMP3	Light responsive	GT1-motif	GGTTAAT	840	7	-	light responsive element
CcGMP3	Light responsive	GT1-motif	GGTTAA	841	6	-	light responsive element
CcGMP3	Plant growth and development	CAT-box	GCCACT	76	6	-	cis-acting regulatory element related to meristem expression
CcGMP3	Phytohormone responsive	TGACG-motif	TGACG	713	5	-	cis-acting regulatory element involved in the MeJA-responsiveness
CcGMP3	Plant growth and development	MBSI	aaaAaaC(G/C)GTTA	507	10.5	+	MYB binding site involved in flavonoid biosynthetic genes regulation
CcGMP3	Plant growth and development	MBSI	TTTTTACGGTTA	1559	11	+	MYB binding site involved in flavonoid biosynthetic genes regulation
CcGMP3	Phytohormone responsive	CGTCA-motif	CGTCA	713	5	+	cis-acting regulatory element involved in the MeJA-responsiveness
CcGMP3	Light responsive	GATA-motif	GATAGGG	1308	7	-	part of a light responsive element
CcGMP3	Light responsive	TCT-motif	TCTTAC	3	6	-	part of a light responsive element
CcGMP3	Plant growth and development	CCAAT-box	CAACGG	728	6	+	MYBHv1 binding site
CcGMP3	Light responsive	TCCC-motif	TCTCCCT	606	7	+	part of a light responsive element
CcGMP3	Light responsive	G-box	tgACACGTGGCA	1457	11	+	cis-acting regulatory element involved in light responsiveness
CcGMP3	Light responsive	G-box	CACGTC	1724	6	+	cis-acting regulatory element involved in light responsiveness
CcGMP3	Stress responsive	ARE	AAACCA	130	6	-	cis-acting regulatory element essential for the anaerobic induction
CcGMP3	Stress responsive	GC-motif	CCCCCG	831	6	-	enhancer-like element involved in anoxic specific inducibility
CcGMP3	Plant growth and development	O2-site	GATGACATGG	165	10	-	cis-acting regulatory element involved in zein metabolism regulation
CcGMP3	Plant growth and development	O2-site	GATGACATGG	1505	9	-	cis-acting regulatory element involved in zein metabolism regulation
CcGMP4	Light responsive	GATA-motif	AAGGATAAGG	243	9	-	part of a light responsive element
CcGMP4	Light responsive	TCT-motif	TCTTAC	1435	6	-	part of a light responsive element
CcGMP4	Light responsive	TCCC-motif	TCTCCCT	1856	7	+	part of a light responsive element
CcGMP4	Light responsive	AE-box	AGAAACAA	1565	8	-	part of a module for light response
CcGMP4	Phytohormone responsive	TCA-element	CCATCTTTTT	1764	9	+	cis-acting element involved in salicylic acid responsiveness
CcGMP4	Phytohormone responsive	TATC-box	TATCCCA	219	7	+	cis-acting element involved in gibberellin-responsiveness
CcGMP4	Light responsive	G-box	ACACGTG(G/t)CACC	1786	10.5	+	cis-acting regulatory element involved in light responsiveness
CcGMP4	Light responsive	ATCT-motif	AATCTAATCC	1212	9	+	part of a conserved DNA module involved in light responsiveness
CcGMP4	Stress responsive	ARE	AAACCA	396	6	+	cis-acting regulatory element essential for the anaerobic induction
CcGMP4	Stress responsive	ARE	AAACCA	808	6	-	cis-acting regulatory element essential for the anaerobic induction
CcGMP4	Stress responsive	GC-motif	CCCCCG	802	6	-	enhancer-like element involved in anoxic specific inducibility
CcGMP4	Phytohormone responsive	P-box	CCTTTTG	426	7	-	gibberellin-responsive element
CcGMP4	Phytohormone responsive	TGA-element	AACGAC	1099	6	+	auxin-responsive element
CcGMP4	Phytohormone responsive	ABRE	TACGGTC	1206	7	-	cis-acting element involved in the abscisic acid responsiveness
CcGMP4	Phytohormone responsive	GARE-motif	TCTGTTG	945	7	+	gibberellin-responsive element
CcGMP4	Light responsive	GT1-motif	GGTTAA	1521	6	-	light responsive element
CcGMP5	Light responsive	AE-box	AGAAACTT	735	8	-	part of a module for light response
CcGMP5	Phytohormone responsive	AuxRR-core	GGTCCAT	62	7	-	cis-acting regulatory element involved in auxin responsiveness
CcGMP5	Phytohormone responsive	TCA-element	CCATCTTTTT	56	9	-	cis-acting element involved in salicylic acid responsiveness
CcGMP5	Plant growth and development	MBSI	aaaAaaC(G/C)GTTA	1378	10.5	+	MYB binding site involved in flavonoid biosynthetic genes regulation
CcGMP5	Light responsive	GATA-motif	GATAGGA	713	7	-	part of a light responsive element
CcGMP5	Light responsive	GATA-motif	AAGGATAAGG	880	9	+	part of a light responsive element
CcGMP5	Light responsive	TCT-motif	TCTTAC	311	6	+	part of a light responsive element
CcGMP5	Plant growth and development	O2-site	GATGA(C/T)(A/G)TG(A/G)	449	8	+	cis-acting regulatory element involved in zein metabolism regulation
CcGMP5	Light responsive	ATCT-motif	AATCTAATCC	1247	9	+	part of a conserved DNA module involved in light responsiveness
CcGMP5	Stress responsive	ARE	AAACCA	1149	6	+	cis-acting regulatory element essential for the anaerobic induction
CcGMP5	Stress responsive	ARE	AAACCA	1644	6	-	cis-acting regulatory element essential for the anaerobic induction
CcGMP5	Stress responsive	GC-motif	CCCCCG	1774	6	-	enhancer-like element involved in anoxic specific inducibility
CcGMP5	Stress responsive	GC-motif	CCCCCG	1966	6	+	enhancer-like element involved in anoxic specific inducibility
CcGMP5	Stress responsive	TC-rich repeats	GTTTTCTTAC	342	9	+	cis-acting element involved in defense and stress responsiveness
CcGMP5	Stress responsive	TC-rich repeats	GTTTTCTTAC	1375	9	-	cis-acting element involved in defense and stress responsiveness
CcGMP5	Light responsive	Box 4	ATTAAT	1485	6	-	part of a conserved DNA module involved in light responsiveness
CcGMP5	Light responsive	Box 4	ATTAAT	1608	6	-	part of a conserved DNA module involved in light responsiveness
CcGMP5	Light responsive	GT1-motif	GGTTAA	689	6	-	light responsive element
CcGMP5	Light responsive	GT1-motif	GGTTAA	1311	6	+	light responsive element
CcGMP5	Stress responsive	LTR	CCGAAA	1199	6	-	cis-acting element involved in low-temperature responsiveness
CcGMP6	Plant growth and development	O2-site	GATGA(C/T)(A/G)TG(A/G)	449	8	+	cis-acting regulatory element involved in zein metabolism regulation
CcGMP6	Stress responsive	GC-motif	CCCCCG	1774	6	-	enhancer-like element involved in anoxic specific inducibility
CcGMP6	Stress responsive	GC-motif	CCCCCG	1966	6	+	enhancer-like element involved in anoxic specific inducibility
CcGMP6	Stress responsive	TC-rich repeats	GTTTTCTTAC	342	9	+	cis-acting element involved in defense and stress responsiveness
CcGMP6	Stress responsive	TC-rich repeats	GTTTTCTTAC	1375	9	-	cis-acting element involved in defense and stress responsiveness
CcGMP6	Light responsive	ATCT-motif	AATCTAATCC	1247	9	+	part of a conserved DNA module involved in light responsiveness
CcGMP6	Stress responsive	ARE	AAACCA	1149	6	+	cis-acting regulatory element essential for the anaerobic induction
CcGMP6	Stress responsive	ARE	AAACCA	1644	6	-	cis-acting regulatory element essential for the anaerobic induction
CcGMP6	Phytohormone responsive	AuxRR-core	GGTCCAT	62	7	-	cis-acting regulatory element involved in auxin responsiveness
CcGMP6	Light responsive	AE-box	AGAAACTT	735	8	-	part of a module for light response
CcGMP6	Phytohormone responsive	TCA-element	CCATCTTTTT	56	9	-	cis-acting element involved in salicylic acid responsiveness
CcGMP6	Plant growth and development	MBSI	aaaAaaC(G/C)GTTA	1378	10.5	+	MYB binding site involved in flavonoid biosynthetic genes regulation
CcGMP6	Light responsive	GATA-motif	GATAGGA	713	7	-	part of a light responsive element
CcGMP6	Light responsive	GATA-motif	AAGGATAAGG	880	9	+	part of a light responsive element
CcGMP6	Light responsive	TCT-motif	TCTTAC	311	6	+	part of a light responsive element
CcGMP6	Light responsive	GT1-motif	GGTTAA	689	6	-	light responsive element
CcGMP6	Light responsive	GT1-motif	GGTTAA	1311	6	+	light responsive element
CcGMP6	Stress responsive	LTR	CCGAAA	1199	6	-	cis-acting element involved in low-temperature responsiveness
CcGMP6	Light responsive	Box 4	ATTAAT	1485	6	-	part of a conserved DNA module involved in light responsiveness
CcGMP6	Light responsive	Box 4	ATTAAT	1608	6	-	part of a conserved DNA module involved in light responsiveness
CcGMP7	Phytohormone responsive	TGACG-motif	TGACG	32	5	+	cis-acting regulatory element involved in the MeJA-responsiveness
CcGMP7	Phytohormone responsive	TGACG-motif	TGACG	670	5	+	cis-acting regulatory element involved in the MeJA-responsiveness
CcGMP7	Phytohormone responsive	TGACG-motif	TGACG	1010	5	-	cis-acting regulatory element involved in the MeJA-responsiveness
CcGMP7	Phytohormone responsive	TGACG-motif	TGACG	1434	5	-	cis-acting regulatory element involved in the MeJA-responsiveness
CcGMP7	Plant growth and development	CAT-box	GCCACT	538	6	+	cis-acting regulatory element related to meristem expression
CcGMP7	Plant growth and development	CAT-box	GCCACT	1645	6	+	cis-acting regulatory element related to meristem expression
CcGMP7	Stress responsive	LTR	CCGAAA	967	6	+	cis-acting element involved in low-temperature responsiveness
CcGMP7	Stress responsive	LTR	CCGAAA	1225	6	-	cis-acting element involved in low-temperature responsiveness
CcGMP7	Stress responsive	LTR	CCGAAA	1585	6	-	cis-acting element involved in low-temperature responsiveness
CcGMP7	Stress responsive	LTR	CCGAAA	1671	6	-	cis-acting element involved in low-temperature responsiveness
CcGMP7	Phytohormone responsive	ABRE	ACGTG	1296	5	+	cis-acting element involved in the abscisic acid responsiveness
CcGMP7	Light responsive	Sp1	GGGCGG	1573	6	-	light responsive element
CcGMP7	Phytohormone responsive	TGA-element	AACGAC	110	6	-	auxin-responsive element
CcGMP7	Phytohormone responsive	TGA-element	AACGAC	200	6	+	auxin-responsive element
CcGMP7	Phytohormone responsive	TGA-element	AACGAC	1512	6	+	auxin-responsive element
CcGMP7	Plant growth and development	GCN4_motif	TGAGTCA	817	7	+	cis-regulatory element involved in endosperm expression
CcGMP7	Light responsive	Box 4	ATTAAT	697	6	+	part of a conserved DNA module involved in light responsiveness
CcGMP7	Light responsive	chs-CMA2a	TCACTTGA	1178	8	+	part of a light responsive element
CcGMP7	Light responsive	MRE	AACCTAA	477	7	-	MYB binding site involved in light responsiveness
CcGMP7	Light responsive	MRE	AACCTAA	1041	7	+	MYB binding site involved in light responsiveness
CcGMP7	Light responsive	G-box	CACGTC	1295	6	-	cis-acting regulatory element involved in light responsiveness
CcGMP7	Light responsive	ACE	GCGACGTACC	1835	9	+	cis-acting element involved in light responsiveness
CcGMP7	Plant growth and development	Unnamed__1	GAATTTAATTAA	416	11	+	60K protein binding site
CcGMP7	Light responsive	TCCC-motif	TCTCCCT	1703	7	+	part of a light responsive element
CcGMP7	Phytohormone responsive	CGTCA-motif	CGTCA	32	5	-	cis-acting regulatory element involved in the MeJA-responsiveness
CcGMP7	Phytohormone responsive	CGTCA-motif	CGTCA	670	5	-	cis-acting regulatory element involved in the MeJA-responsiveness
CcGMP7	Phytohormone responsive	CGTCA-motif	CGTCA	1010	5	+	cis-acting regulatory element involved in the MeJA-responsiveness
CcGMP7	Phytohormone responsive	CGTCA-motif	CGTCA	1434	5	+	cis-acting regulatory element involved in the MeJA-responsiveness
CcGMP8	Phytohormone responsive	TGACG-motif	TGACG	1979	5	-	cis-acting regulatory element involved in the MeJA-responsiveness
CcGMP8	Phytohormone responsive	CGTCA-motif	CGTCA	1979	5	+	cis-acting regulatory element involved in the MeJA-responsiveness
CcKTN1	Stress responsive	MBS	CAACTG	133	6	+	MYB binding site involved in drought-inducibility
CcKTN1	Phytohormone responsive	P-box	CCTTTTG	1868	7	-	gibberellin-responsive element
CcKTN1	Stress responsive	LTR	CCGAAA	1354	6	+	cis-acting element involved in low-temperature responsiveness
CcKTN1	Stress responsive	LTR	CCGAAA	1380	6	-	cis-acting element involved in low-temperature responsiveness
CcKTN1	Stress responsive	LTR	CCGAAA	1905	6	+	cis-acting element involved in low-temperature responsiveness
CcKTN1	Phytohormone responsive	GARE-motif	TCTGTTG	440	7	+	gibberellin-responsive element
CcKTN1	Light responsive	Sp1	GGGCGG	1230	6	-	light responsive element
CcKTN1	Phytohormone responsive	ABRE	ACGTG	1125	5	+	cis-acting element involved in the abscisic acid responsiveness
CcKTN1	Light responsive	GT1-motif	GGTTAAT	63	7	+	light responsive element
CcKTN1	Phytohormone responsive	TGACG-motif	TGACG	1655	5	-	cis-acting regulatory element involved in the MeJA-responsiveness
CcKTN1	Phytohormone responsive	CGTCA-motif	CGTCA	1655	5	+	cis-acting regulatory element involved in the MeJA-responsiveness
CcKTN1	Light responsive	GATA-motif	AAGATAAGATT	1739	10	-	part of a light responsive element
CcKTN1	Plant growth and development	CCAAT-box	CAACGG	1818	6	-	MYBHv1 binding site
CcKTN1	Light responsive	G-box	CACGAC	693	6	-	cis-acting regulatory element involved in light responsiveness
CcKTN1	Light responsive	G-box	CACGAC	764	6	-	cis-acting regulatory element involved in light responsiveness
CcKTN1	Light responsive	G-box	TACGTG	1124	6	+	cis-acting regulatory element involved in light responsiveness
CcKTN1	Light responsive	GA-motif	ATAGATAA	1743	8	-	part of a light responsive element
CcKTN1	Light responsive	CAG-motif	GAAAGGCAGAC	860	10	+	part of a light response element
CcKTN1	Stress responsive	ARE	AAACCA	126	6	+	cis-acting regulatory element essential for the anaerobic induction
CcKTN1	Stress responsive	ARE	AAACCA	200	6	+	cis-acting regulatory element essential for the anaerobic induction
CcKTN1	Stress responsive	ARE	AAACCA	1321	6	+	cis-acting regulatory element essential for the anaerobic induction
CcKTN1	Stress responsive	ARE	AAACCA	1329	6	+	cis-acting regulatory element essential for the anaerobic induction
CcKTN2	Stress responsive	LTR	CCGAAA	141	6	+	cis-acting element involved in low-temperature responsiveness
CcKTN2	Light responsive	Sp1	GGGCGG	1928	6	-	light responsive element
CcKTN2	Phytohormone responsive	ABRE	TACGGTC	758	7	+	cis-acting element involved in the abscisic acid responsiveness
CcKTN2	Phytohormone responsive	ABRE	ACGTG	778	5	-	cis-acting element involved in the abscisic acid responsiveness
CcKTN2	Phytohormone responsive	ABRE	ACGTG	797	5	+	cis-acting element involved in the abscisic acid responsiveness
CcKTN2	Phytohormone responsive	ABRE	ACGTG	813	5	+	cis-acting element involved in the abscisic acid responsiveness
CcKTN2	Phytohormone responsive	ABRE	ACGTG	918	5	-	cis-acting element involved in the abscisic acid responsiveness
CcKTN2	Phytohormone responsive	TGACG-motif	TGACG	795	5	+	cis-acting regulatory element involved in the MeJA-responsiveness
CcKTN2	Light responsive	Box 4	ATTAAT	261	6	+	part of a conserved DNA module involved in light responsiveness
CcKTN2	Light responsive	Box 4	ATTAAT	691	6	+	part of a conserved DNA module involved in light responsiveness
CcKTN2	Light responsive	G-Box	CACGTT	778	6	+	cis-acting regulatory element involved in light responsiveness
CcKTN2	Phytohormone responsive	P-box	CCTTTTG	1587	7	-	gibberellin-responsive element
CcKTN2	Light responsive	ATCT-motif	AATCTAATCC	1314	9	-	part of a conserved DNA module involved in light responsiveness
CcKTN2	Stress responsive	ARE	AAACCA	1676	6	+	cis-acting regulatory element essential for the anaerobic induction
CcKTN2	Plant growth and development	Unnamed__1	GAATTTAATTAA	36	11	+	60K protein binding site
CcKTN2	Plant growth and development	Unnamed__1	GAATTTAATTAA	254	11	+	60K protein binding site
CcKTN2	Light responsive	3-AF1 binding site	TAAGAGAGGAA	1599	11	-	light responsive element
CcKTN2	Plant growth and development	MBSI	TTTTTACGGTTA	138	11	-	MYB binding site involved in flavonoid biosynthetic genes regulation
CcKTN2	Phytohormone responsive	CGTCA-motif	CGTCA	795	5	-	cis-acting regulatory element involved in the MeJA-responsiveness
CcKTN2	Light responsive	GATA-motif	AAGATAAGATT	510	10	+	part of a light responsive element
CcKTN2	Light responsive	GATA-motif	GATAGGG	1285	7	+	part of a light responsive element
CcKTN2	Phytohormone responsive	TCA-element	CCATCTTTTT	1566	9	-	cis-acting element involved in salicylic acid responsiveness
CcKTN2	Light responsive	G-box	CACGTC	796	6	-	cis-acting regulatory element involved in light responsiveness
CcKTN2	Light responsive	G-box	TACGTG	812	6	+	cis-acting regulatory element involved in light responsiveness
CcKTN2	Light responsive	G-box	CACGTC	918	6	+	cis-acting regulatory element involved in light responsiveness
CcKTN2	Light responsive	AE-box	AGAAACTT	1436	8	-	part of a module for light response
CcKTN3	Phytohormone responsive	CGTCA-motif	CGTCA	362	5	+	cis-acting regulatory element involved in the MeJA-responsiveness
CcKTN3	Phytohormone responsive	CGTCA-motif	CGTCA	754	5	-	cis-acting regulatory element involved in the MeJA-responsiveness
CcKTN3	Phytohormone responsive	CGTCA-motif	CGTCA	1884	5	+	cis-acting regulatory element involved in the MeJA-responsiveness
CcKTN3	Light responsive	GATA-motif	AAGGATAAGG	534	9	+	part of a light responsive element
CcKTN3	Light responsive	GATA-motif	AAGGATAAGG	540	9	+	part of a light responsive element
CcKTN3	Light responsive	TCCC-motif	TCTCCCT	316	7	+	part of a light responsive element
CcKTN3	Light responsive	Box II	CCACGTGGC	1610	9	-	part of a light responsive element
CcKTN3	Plant growth and development	CCAAT-box	CAACGG	763	6	+	MYBHv1 binding site
CcKTN3	Light responsive	G-box	TACGTG	205	6	+	cis-acting regulatory element involved in light responsiveness
CcKTN3	Light responsive	G-box	CACGAC	437	6	+	cis-acting regulatory element involved in light responsiveness
CcKTN3	Light responsive	G-box	GCCACGTGGA	1610	9	+	cis-acting regulatory element involved in light responsiveness
CcKTN3	Light responsive	G-box	CACGTG	1612	6	-	cis-acting regulatory element involved in light responsiveness
CcKTN3	Phytohormone responsive	TATC-box	TATCCCA	1150	7	+	cis-acting element involved in gibberellin-responsiveness
CcKTN3	Stress responsive	GC-motif	CCCCCG	1687	6	-	enhancer-like element involved in anoxic specific inducibility
CcKTN3	Stress responsive	ARE	AAACCA	276	6	+	cis-acting regulatory element essential for the anaerobic induction
CcKTN3	Light responsive	G-Box	CACGTT	946	6	+	cis-acting regulatory element involved in light responsiveness
CcKTN3	Light responsive	G-Box	CACGTG	1612	6	-	cis-acting regulatory element involved in light responsiveness
CcKTN3	Light responsive	chs-CMA1a	TTACTTAA	746	8	-	part of a light responsive element
CcKTN3	Phytohormone responsive	P-box	CCTTTTG	236	7	+	gibberellin-responsive element
CcKTN3	Phytohormone responsive	P-box	CCTTTTG	677	7	+	gibberellin-responsive element
CcKTN3	Phytohormone responsive	TGA-element	AACGAC	399	6	-	auxin-responsive element
CcKTN3	Light responsive	Sp1	GGGCGG	406	6	+	light responsive element
CcKTN3	Phytohormone responsive	ABRE	ACGTG	206	5	+	cis-acting element involved in the abscisic acid responsiveness
CcKTN3	Phytohormone responsive	ABRE	ACGTG	946	5	-	cis-acting element involved in the abscisic acid responsiveness
CcKTN3	Phytohormone responsive	ABRE	CACGTG	1612	6	-	cis-acting element involved in the abscisic acid responsiveness
CcKTN3	Phytohormone responsive	ABRE	ACGTG	1613	5	+	cis-acting element involved in the abscisic acid responsiveness
CcKTN3	Stress responsive	LTR	CCGAAA	114	6	-	cis-acting element involved in low-temperature responsiveness
CcKTN3	Light responsive	GT1-motif	GGTTAA	1233	6	-	light responsive element
CcKTN3	Light responsive	GT1-motif	GGTTAA	1285	6	-	light responsive element
CcKTN3	Phytohormone responsive	TGACG-motif	TGACG	362	5	-	cis-acting regulatory element involved in the MeJA-responsiveness
CcKTN3	Phytohormone responsive	TGACG-motif	TGACG	754	5	+	cis-acting regulatory element involved in the MeJA-responsiveness
CcKTN3	Phytohormone responsive	TGACG-motif	TGACG	1884	5	-	cis-acting regulatory element involved in the MeJA-responsiveness
CcKTN4	Light responsive	chs-CMA1a	TTACTTAA	1297	8	-	part of a light responsive element
CcKTN4	Light responsive	Box 4	ATTAAT	1288	6	-	part of a conserved DNA module involved in light responsiveness
CcKTN4	Phytohormone responsive	TGACG-motif	TGACG	525	5	-	cis-acting regulatory element involved in the MeJA-responsiveness
CcKTN4	Phytohormone responsive	TGACG-motif	TGACG	1750	5	+	cis-acting regulatory element involved in the MeJA-responsiveness
CcKTN4	Phytohormone responsive	TGACG-motif	TGACG	1923	5	+	cis-acting regulatory element involved in the MeJA-responsiveness
CcKTN4	Plant growth and development	CAT-box	GCCACT	1840	6	+	cis-acting regulatory element related to meristem expression
CcKTN4	Phytohormone responsive	ABRE	ACGTG	1925	5	+	cis-acting element involved in the abscisic acid responsiveness
CcKTN4	Light responsive	Gap-box	CAAATGAA(A/G)A	1279	9.5	+	part of a light responsive element
CcKTN4	Light responsive	G-box	CACGTC	1924	6	-	cis-acting regulatory element involved in light responsiveness
CcKTN4	Light responsive	TCCC-motif	TCTCCCT	1233	7	+	part of a light responsive element
CcKTN4	Light responsive	TCCC-motif	TCTCCCT	1783	7	+	part of a light responsive element
CcKTN4	Light responsive	TCCC-motif	TCTCCCT	1994	7	-	part of a light responsive element
CcKTN4	Plant growth and development	CCAAT-box	CAACGG	1625	6	-	MYBHv1 binding site
CcKTN4	Plant growth and development	CCAAT-box	CAACGG	1647	6	+	MYBHv1 binding site
CcKTN4	Plant growth and development	CCAAT-box	CAACGG	1803	6	-	MYBHv1 binding site
CcKTN4	Plant growth and development	CCAAT-box	CAACGG	1848	6	-	MYBHv1 binding site
CcKTN4	Phytohormone responsive	CGTCA-motif	CGTCA	525	5	+	cis-acting regulatory element involved in the MeJA-responsiveness
CcKTN4	Phytohormone responsive	CGTCA-motif	CGTCA	1750	5	-	cis-acting regulatory element involved in the MeJA-responsiveness
CcKTN4	Phytohormone responsive	CGTCA-motif	CGTCA	1923	5	-	cis-acting regulatory element involved in the MeJA-responsiveness
CcKTN4	Light responsive	I-box	AGATAAGG	587	8	+	part of a light responsive element
CcKTN4	Light responsive	I-box	cGATAAGGCG	1606	9	+	part of a light responsive element
CcKTN4	Plant growth and development	O2-site	GTTGACGTGA	1921	9	+	cis-acting regulatory element involved in zein metabolism regulation
CcKTN4	Stress responsive	ARE	AAACCA	1552	6	-	cis-acting regulatory element essential for the anaerobic induction
CcKTN4	Stress responsive	ARE	AAACCA	1715	6	+	cis-acting regulatory element essential for the anaerobic induction
CcKTN4	Stress responsive	ARE	AAACCA	1904	6	-	cis-acting regulatory element essential for the anaerobic induction
CcKTN4	Light responsive	CAG-motif	GAAAGGCAGAC	1615	10	+	part of a light response element
CcKTN4	Plant growth and development	MSA-like	TCCAACGGT	1645	9	+	cis-acting element involved in cell cycle regulation

## Sheet: S7
Table S7. Predicted GO annotation results for each gene
Module	Go item	Number	Matching proteins
Cellular component	Eukaryotic translation initiation factor 2B complex	4	CcGMP5,XP_010029475.1,CcGMP6,CcGMP1
Cellular component	Cytoplasm	11	CcGMP5,CcGMP3,XP_010029430.1,XP_010029475.1,CcKTN2,CcKTN4,CcGMP7,CcGMP6,CcGMP1,CcKTN3,CcGMP4
Molecular Function	Translation initiation factor activity	5	CcGMP5,XP_010029430.1,XP_010029475.1,CcGMP6,CcGMP1
Molecular Function	Nucleotidyltransferase activity	6	CcGMP5,CcGMP3,CcGMP7,CcGMP6,CcGMP1,CcGMP4
Molecular Function	mannose-1-phosphate guanylyltransferase activity	2	CcGMP7,CcGMP4
Molecular Function	Guanyl-nucleotide exchange factor activity (GEF)	3	CcGMP5,CcGMP6,CcGMP1
Molecular Function	Microtubule-severing ATPase activity	2	CcKTN1,CcKTN4
Molecular Function	Translation initiation factor binding	2	CcGMP5,CcGMP6
Molecular Function	ATPase activity	4	CcKTN2,CcKTN1,CcKTN4,CcKTN3
Molecular Function	Organic cyclic compound binding	10	CcGMP5,XP_010029430.1,XP_010029475.1,CcKTN2,CcKTN1,CcKTN4,CcGMP6,CcGMP1,CcKTN3,CcGMP4
Molecular Function	Heterocyclic compound binding	10	CcGMP5,XP_010029430.1,XP_010029475.1,CcKTN2,CcKTN1,CcKTN4,CcGMP6,CcGMP1,CcKTN3,CcGMP4
Biological Process	Cytoplasmic translational initiation	3	CcGMP5,CcGMP6,CcGMP1
Biological Process	Cellular nitrogen compound biosynthetic process	7	CcGMP5,XP_010029430.1,XP_010029475.1,CcGMP7,CcGMP6,CcGMP1,CcGMP4
Biological Process	T cell receptor signaling pathway	2	XP_010029475.1,CcGMP1
Biological Process	GDP-mannose biosynthetic process	2	CcGMP7,CcGMP4
Biological Process	Biosynthetic process	8	CcGMP5,CcGMP3,XP_010029430.1,XP_010029475.1,CcGMP7,CcGMP6,CcGMP1,CcGMP4
Biological Process	Endosome organization	2	CcKTN2,CcKTN3
Biological Process	Cytoplasmic microtubule organization	2	CcKTN1,CcKTN4
Biological Process	Organic substance biosynthetic process	7	CcGMP5,XP_010029430.1,XP_010029475.1,CcGMP7,CcGMP6,CcGMP1,CcGMP4
Biological Process	Cell development	3	XP_010029475.1,CcKTN4,CcGMP1
Biological Process	Vacuole organization	2	CcKTN2,CcKTN3
Note: XP 010029475.1 and XP 010029475.1 are proteins of Eucalyptus grandis
